# Supplementary material for: Management practices in hospitals: A public-private comparison
Source: PLoS One. 2023 Feb 24;18(2):e0282313. doi: 10.1371/journal.pone.0282313 (PMC9956577; doi:10.1371/journal.pone.0282313)
Supplement: S1 File — (ZIP) [file pone.0282313.s002.zip]

Archive with 2 entries (2 files):
- AMP_graph_public.dta
- PLOS_ONE_Finale_Codes_23.do
