# Supplementary material for: Management practices in hospitals: A public-private comparison
Source: PLoS One. 2023 Feb 24;18(2):e0282313. doi: 10.1371/journal.pone.0282313 (PMC9956577; doi:10.1371/journal.pone.0282313)
Supplement: S1 File — (ZIP) [file pone.0282313.s002.zip › PLOS_ONE_Finale_Codes_23.do]

*********************************************
*Management Practices in Hospitals: A Public-Private Comparison do-file
*Last edited Feb 2023, by Claudio Lucifora (claudio.lucifora@unicatt.it)
*********************************************
set more off

***********
*Figure 1 / histogram public-private
***********
u "C:\Users\claudio.lucifora\Google Drive\fRDB\Performance_in_Public_Administration\Empirical analysis\WMS_hospital\AMP_graph_public",clear
drop if ownership=="Other"
drop if ind=="Schools"
drop lstudent
gen hos_bed=exp(lbed)
gen hos_d1=0
replace hos_d1=1 if hos_bed<=50
gen hos_d2=0
replace hos_d2=1 if hos_bed>50 & hos_bed<250
gen hos_d3=0
replace hos_d3=1 if hos_bed>250

*Figure 1 
graph hbar management, over(ownership, sort(1) reverse) over(country, sort(1) reverse) bargap(-30) exclude0 ylab(2.2 (0.2) 3.2)

tabstat management monitoring targets people, by(ownership) stat(mean sd min max) 

***********
*Figure 2 /  public/private Europe vs US-Canada sector
***********
u "C:\Users\claudio.lucifora\Google Drive\fRDB\Performance_in_Public_Administration\Empirical analysis\WMS_hospital\AMP_graph_public",clear
drop if ownership=="Other"
drop if ind=="Schools"
drop if country=="Sweden"
drop lstudent

ksmirnov management, by(ownership)

gen count=1
so country
by country:replace count=count[_n-1]+1 if count[_n-1]~=.
kdensity management if ownership=="Private" & country=="France", generate(xf Privatef) n(100)
kdensity management if ownership=="Private" & country=="Germany", generate(xg Privateg) n(100)
kdensity management if ownership=="Private" & country=="Italy", generate(xi Privatei) n(100)
kdensity management if ownership=="Private" & country=="UK", generate(xuk Privateuk) n(100)
kdensity management if ownership=="Private" & country=="Canada", generate(xc Privatec) n(100)
kdensity management if ownership=="Private" & country=="US", generate(xus Privateus) n(100)

egen x_f=max(xf),by(count) // france
egen Private_f=max(Privatef),by(count)
egen x_g=max(xg),by(count) // germany
egen Private_g=max(Privateg),by(count)
egen x_i=max(xi),by(count) // italy
egen Private_i=max(Privatei),by(count)
egen x_uk=max(xuk),by(count) // UK
egen Private_uk=max(Privateuk),by(count)
egen x_c=max(xc),by(count) // canada
egen Private_c=max(Privatec),by(count)
egen x_us=max(xus),by(count) // US
egen Private_us=max(Privateus),by(count)

replace country=" US" if country=="US"

graph twoway  (histogram  management, bin(20) by(country, legend(off)) legend(off))  || ///
 (scatter Private_us x_us if country==" US", c(d) s(p) lc(black) legend(off)) || ///
 (scatter Private_c x_c if country=="Canada", c(d) s(p) lc(black) legend(off)) || ///
 (scatter Private_f x_f if country=="France", c(d) s(p) lc(black) legend(off)) || ///
 (scatter Private_g x_g if country=="Germany", c(d) s(p) lc(black) legend(off)) || ///
 (scatter Private_i x_i if country=="Italy", c(d) s(p) lc(black) legend(off)) || ///
 (scatter Private_uk x_uk if country=="UK", c(d) s(p) lc(black) legend(off))

****************
*REGRESSION
****************
u "C:\Users\claudio.lucifora\Google Drive\fRDB\Performance_in_Public_Administration\WMS_hospital\AMP_graph_public",clear
encode country, gen(Country)
drop if ownership=="Other"
drop if ind=="Schools"
drop lstudent
label value Country country

gen public=(ownership=="Public")

gen hos_bed=exp(lbed)
gen hos_d1=0
replace hos_d1=1 if hos_bed<=50
gen hos_d2=0
replace hos_d2=1 if hos_bed>50 & hos_bed<250
gen hos_d3=0
replace hos_d3=1 if hos_bed>250

label var   management "Management" 	
label var   monitoring "Performance Monitoring" 	
label var   targets "Target Setting" 	
label var   people "Incentives" 	

************ controlling for hospital size dummies ******
reg management public hos_teaching hos_d2 hos_d3 lbed_miss i.Country, robust
outreg2 public hos_d2 hos_d3 using table_size.out, bracket aster bdec(3) ///
ctitle(Management) label  append
est store uno

reg monitoring public hos_teaching hos_d2 hos_d3 lbed_miss i.Country, robust
outreg2 public hos_d2 hos_d3 using table_size.out, bracket aster bdec(3) ///
ctitle(Management) label  append
est store due

reg targets public hos_teaching hos_d2 hos_d3 lbed_miss i.Country, robust
outreg2 public hos_d2 hos_d3 using table_size.out, bracket aster bdec(3) ///
ctitle(Management) label  append
est store tre

reg people public hos_teaching hos_d2 hos_d3 lbed_miss i.Country, robust
outreg2 public hos_d2 hos_d3 using table_size.out, bracket aster bdec(3) ///
ctitle(Management) label  append
est store quattro

coefplot (uno, label(Management)) ///
(due,label(Performance Monitoring)) ///
(tre,label(Target Setting)) ///
(quattro,label(Incentives)) ///
||,keep(public) drop(_cons) xline(0) ciopts(recast(rcap)) coeflabels(public = "Public hospital") eqlabel("{bf:Management}" ///
"{bf:Performance Monitoring}" "{bf:Target Setting}" "{bf:Incentives}") name(fig3, replace)	
graph export fig3.wmf, replace

************ robustness controlling for log hospital size ******
reg management public hos_teaching lbed lbed_miss i.Country, robust
reg monitoring public hos_teaching lbed lbed_miss i.Country, robust
reg targets public hos_teaching lbed lbed_miss i.Country, robust
reg people public hos_teaching lbed lbed_miss i.Country, robust


************ with interactions public*hospital size dummies ******

reg management public hos_teaching hos_d2 hos_d3 public#hos_d2 public#hos_d3 lbed_miss i.Country, robust
outreg2 public hos_teaching hos_d2 hos_d3 using table_size.out, bracket aster bdec(3) ///
ctitle(Management) label  append

coefplot ,keep(public hos_teaching hos_d2 hos_d3 public#hos_d2 public#hos_d3) drop(_cons) xline(0) ciopts(recast(rcap)) legend(rows(5)) name(fig4, replace)	
graph export fig4.wmf, replace

****************
* BY COUNTRY
****************

reg management public hos_teaching hos_d2 hos_d3 lbed_miss if country=="US", robust
outreg2 public lbed using table2.out, bracket aster bdec(3) ///
ctitle(US) label  append

reg management public hos_teaching hos_d2 hos_d3 lbed_miss if country=="Canada", robust
outreg2 public lbed using table2.out, bracket aster bdec(3) ///
ctitle(Canada) label  append

reg management public hos_teaching hos_d2 hos_d3 lbed_miss if country=="France", robust
outreg2 public lbed using table2.out, bracket aster bdec(3) ///
ctitle(France) label  append

reg management public hos_teaching hos_d2 hos_d3 lbed_miss if country=="Germany", robust
outreg2 public lbed using table2.out, bracket aster bdec(3) ///
ctitle(Germany) label  append

reg management public hos_teaching hos_d2 hos_d3 lbed_miss if country=="Italy", robust
outreg2 public lbed using table1.out, bracket aster bdec(3) ///
ctitle(Italy) label  append

reg management public hos_teaching hos_d2 hos_d3 lbed_miss if country=="UK", robust
outreg2 public lbed using table2.out, bracket aster bdec(3) ///
ctitle(UK) label  append

reg management public hos_teaching hos_d2 hos_d3 lbed_miss if country=="Sweden", robust
outreg2 public lbed using table2.out, bracket aster bdec(3) ///
ctitle(Sweden) label  append

************
* Robustness
************
reg management i.public i.Country, robust
est store A

reg management i.public hos_teaching hos_d2 hos_d3 lbed_miss i.Country, robust
est store B

*propensity score	
	
	reg public hos_teaching lbed lbed_miss i.Country, robust  // PREFERRED SPECIFICATION
	predict propensity

	xtile pq=propensity, n(10)
	
reg management i.public i.pq i.Country, robust
	est store C
	
etregress management hos_teaching hos_d2 hos_d3 lbed_miss i.Country, ///
	treat(public=hos_teaching hos_d2 hos_d3 lbed_miss compet i.Country)
	est store D


	coefplot (A, label(baseline effect)) ///
(B,label(+ with covariates)) ///
(C,label(+ Propensity score ATE)) ///
(D,label(+ Heckman selection)) ///
||, keep(1.public) drop(_cons) xline(0) ciopts(recast(rcap)) legend(rows(2)) name(management, replace)	


	***********
*Figure 9 - COMPETITION
***********
u "C:\Users\claudio.lucifora\Google Drive\fRDB\Performance_in_Public_Administration\Empirical analysis\WMS_hospital\AMP_graph_public",clear
drop if ownership=="Other"
drop if ind=="Schools"
drop lstudent

gen public=(ownership=="Public")

/*
winsor2 competition, replace trim cuts(1 99) by(country)
	sort country
	by country: su competition, detail
*/

drop if competition>30

label var  competition "Hospital competition" 
label var   management "Management practices" 		

summ competition if public==0, detail
summ competition if public==1, detail

scatter management competition, by(ownership) xlab(0(5)30) || lfit management competition, legend(off)

reg management competition hos_teaching hos_d2 hos_d3 lbed_miss i.Country if public==0, robust
reg management competition hos_teaching hos_d2 hos_d3 lbed_miss i.Country if public==1, robust
